# Supplementary material for: Determining whether Community Health Workers are ‘Deployment Ready’ Using Standard Setting
Source: Ann Glob Health. 2018 Nov 5;84(4):630–9. doi: 10.29024/aogh.2369 (PMC6748218; doi:10.29024/aogh.2369)
Supplement: Supplementary data file. — Standard setters’ ratings of importance and difficulty by item. [file agh-84-4-2369-s2.xlsx]

## Sheet: Questions
Question number on test	Points	Importance Ratings by standard setter:												Difficulty ratings by standard setter:												Combined
		Book	Blue Tree	Truck	Big Tree	Bear eyes	Bear no eyes	Table	Swirl	Leaf	Ocean Isle Beach	S1591	S120589	Book	Blue Tree	Truck	Big Tree	Bear eyes	Bear no eyes	Table	Swirl	Leaf	Ocean Isle Beach	S1591	S120589	Book	Blue Tree	Truck	Big Tree	Bear eyes	Bear no eyes	Table	Swirl	Leaf	Ocean Isle Beach	S1591	S120589
1	1	I	V	V	V	I	V	I	I	V	V	V	V	C	E	E	E	M	E	E	E	E	M	E	M	IC	VE	VE	VE	IM	VE	IE	IE	VE	VM	VE	VM
2	1	V	V	V	I	V	V	V	I	V	V	V	V	M	E	E	E	E	E	E	E	E	E	E	E	VM	VE	VE	IE	VE	VE	VE	IE	VE	VE	VE	VE
3	3	V	V	V	V	V	V	V	I	V	V	V	V	M	E	C	M	E	E	E	E	E	M	E	E	VM	VE	VC	VM	VE	VE	VE	IE	VE	VM	VE	VE
4	1	I	V	I	I	V	I	I	V	V	I	V	I	E	E	E	E	C	E	C	E	M	E	M	E	IE	VE	IE	IE	VC	IE	IC	VE	VM	IE	VM	IE
5	1	V	V	I	V	N	V	V	I	V	V	V	V	C	E	M	E	E	E	E	E	E	E	E	E	VC	VE	IM	VE	NE	VE	VE	IE	VE	VE	VE	VE
6	3	V	V	N	V	N	V	I	V	I	V	I	I	E	E	E	M	M	M	M	M	E	E	E	E	VE	VE	NE	VM	NM	VM	IM	VM	IE	VE	IE	IE
7	3	V	V		V	V	V	I	V	V	V	I	V	M	E		M	C	C	M	E	M	M	C	M	VM	VE		VM	VC	VC	IM	VE	VM	VM	IC	VM
8	1	V	I		V	V	V	I	V	V	V	V	I	C	M		E	M	E	M	M	M	E	M	E	VC	IM		VE	VM	VE	IM	VM	VM	VE	VM	IE
9	1	V	I	V	V	V	V	V	V	V	V	V	I	C	M	C	M	C	E	E	E	E	E	E	E	VC	IM	VC	VM	VC	VE	VE	VE	VE	VE	VE	IE
10	1	V	V	V	V	V	V	V	I	I	V	V	V	C	E	C	C	C	E	C	E	E	E	C	M	VC	VE	VC	VC	VC	VE	VC	IE	IE	VE	VC	VM
11	1	I	V	V	V	V	V	V	I	V	V	V	V	M	E	E	C	E	E	C	E	M	E	E	M	IM	VE	VE	VC	VE	VE	VC	IE	VM	VE	VE	VM
12	1	I	V	V	I	I	V	N	N	I	N	I	V	E	E	E	E	M	E	E	E	E	E	E	E	IE	VE	VE	IE	IM	VE	NE	NE	IE	NE	IE	VE
13	1	I	V	I	I	V	V	N	V	I	V	V	I	E	E	C	E	C	E	C	M	E	M	E	E	IE	VE	IC	IE	VC	VE	NC	VM	IE	VM	VE	IE
14	1	V	I	V	I	V	V	V	V	V	V	I	V	M	M	E	E	E	E	E	M	E	M	E	E	VM	IM	VE	IE	VE	VE	VE	VM	VE	VM	IE	VE
15	1	V	V	V	I	V	V	V	V	V	V	I	I	C	M	E	E	C	M	E	E	M	M	E	M	VC	VM	VE	IE	VC	VM	VE	VE	VM	VM	IE	IM
16	1	I	I	V	I	V	V	V	I	I	V	V	V	C	M	C	M	C	E	E	C	E	E	E	E	IC	IM	VC	IM	VC	VE	VE	IC	IE	VE	VE	VE
17	3	I	V	V	V	I	V	N	I	V	I	I	I	M	E	C	M	E	M	C	M	E	M	E	C	IM	VE	VC	VM	IE	VM	NC	IM	VE	IM	IE	IC
18	3	V	V	V	I	V	V	V	V	V	V	I	V	M		E	M	C	E	E	M	E	E	E	E	VM	V	VE	IM	VC	VE	VE	VM	VE	VE	IE	VE
19	1	I	I	V	V	V	V	N	V	V	V	V	V	M	E	M	E	C	E	C	E	E	E	M	E	IM	IE	VM	VE	VC	VE	NC	VE	VE	VE	VM	VE
20	1	V	V	I	I	V	V	N	V	I	V	V	I	E	E	E	E	E	E	C	E	E	E	M	E	VE	VE	IE	IE	VE	VE	NC	VE	IE	VE	VM	IE

## Sheet: Abbreviations
Importance:
V	Very important
I	Important
N	Nice to Know
Difficulty:
E	Easy
M	Moderate
C	Challenging
